# Supplementary material for: Scanning laser optical tomography resolves developmental neurotoxic effects on pioneer neurons
Source: Sci Rep. 2020 Feb 14;10:2641. doi: 10.1038/s41598-020-59562-7 (PMC7021824; doi:10.1038/s41598-020-59562-7)
Supplement: Supplementary file 3 — Supplementary Figure S2. [file 41598_2020_59562_MOESM3_ESM.zip]

Archive with 1 entries (1 files):
- Supplementary Figure S2.gif
